# Supplementary material for: Axial compression behavior and failure mechanism of CFRP-confined circular hollow steel tube short columns: Theoretical and numerical analysis
Source: PLoS One. 2025 Apr 28;20(4):e0320042. doi: 10.1371/journal.pone.0320042 (PMC12036907; doi:10.1371/journal.pone.0320042)
Supplement: S1 File — (XLSX) [file pone.0320042.s001.xlsx]

## Sheet: FE result
C-1 FE result	C-1 FE result	CF-1A FE result	CF-1A FE result	CF-1B FE result	CF-1B FE result	C-2 FE result	C-2 FE result	CF-2A FE result	CF-2A FE result	CF-2B FE result	CF-2B FE result	C-3 FE result	C-3 FE result	CF-3A FE result	CF-3A FE result	C-4 FE result	C-4 FE result	CF-4A FE result	CF-4A FE result
0	0	0	0	0	0	0	0	0	0	0	0	0	0	0	0	0	0	0	0
0.002	0.962857	0.002	1.00382	0.002	1.04411	0.002	0.810119	0.002	0.850636	0.002	0.911225	0.002	0.622818	0.002	0.662299	0.002	0.455485	0.0002	0.0624797
0.004	1.92573	0.004	2.00766	0.004	2.08823	0.004	1.62025	0.004	1.70129	0.004	1.82247	0.004	1.24565	0.004	1.32461	0.004	0.91098	0.0004	0.12496
0.007	3.37009	0.007	3.51345	0.007	3.65446	0.007	2.83549	0.007	2.9773	0.007	3.18937	0.007	2.17992	0.007	2.31811	0.007	1.59424	0.0007	0.21868
0.0115	5.5367	0.0115	5.77223	0.0115	6.0039	0.0115	4.65841	0.0115	4.89139	0.0115	5.2398	0.0115	3.58138	0.0115	3.80841	0.0115	2.61916	0.00115	0.35926
0.01825	8.7868	0.01825	9.1606	0.01825	9.52827	0.01825	7.39295	0.01825	7.7627	0.01825	8.31563	0.01825	5.68368	0.01825	6.04398	0.01825	4.15664	0.001825	0.570132
0.028375	13.6624	0.028375	14.2436	0.028375	14.8153	0.028375	11.4951	0.028375	12.07	0.028375	12.9298	0.028375	8.83741	0.028375	9.39764	0.028375	6.46304	0.0028375	0.886443
0.0435625	20.9767	0.0435625	21.8691	0.0435625	22.7468	0.0435625	17.6491	0.0435625	18.5319	0.0435625	19.8519	0.0435625	13.5686	0.0435625	14.4288	0.0435625	9.92309	0.00435625	1.36092
0.0663437	31.9503	0.0663437	33.3096	0.0663437	34.6465	0.0663437	26.882	0.0663437	28.2265	0.0663437	30.2371	0.0663437	20.6668	0.0663437	21.977	0.0663437	15.1141	0.00663438	2.07264
0.100516	48.4155	0.100516	50.4751	0.100516	52.5009	0.100516	40.7352	0.100516	42.7725	0.100516	45.6997	0.100516	31.317	0.100516	33.3023	0.100516	22.9029	0.0100516	3.14026
0.151773	73.1241	0.151773	76.1965	0.151773	79.218	0.151773	61.5241	0.151773	64.5631	0.151773	68.4183	0.151773	47.2994	0.151773	50.2608	0.151773	34.5909	0.0151773	4.74175
0.22866	110.211	0.22866	114.693	0.22866	119.099	0.22866	92.7278	0.22866	97.1604	0.22866	101.608	0.22866	71.2883	0.22866	75.6077	0.22866	52.1342	0.022866	7.14416
0.34399	165.897	0.34399	172.244	0.34399	178.477	0.34399	139.579	0.34399	145.854	0.34399	150.096	0.34399	107.307	0.34399	113.421	0.34399	78.4739	0.034399	10.7481
0.516985	249.548	0.516985	258.189	0.516985	266.657	0.516985	209.959	0.516985	218.496	0.516985	221.463	0.516985	161.412	0.516985	169.731	0.516985	118.04	0.0516985	16.119
0.581859	280.151	0.776478	300.6	0.776478	313.345	0.581859	235.721	0.776478	254.919	0.776478	257.563	0.581859	181.263	0.776478	198.69	0.581859	132.545	0.0776478	23.9038
0.606186	285.766	1.16572	305.563	1.16572	321.557	0.606186	240.334	1.16572	259.53	1.16572	261.409	0.606186	184.715	1.03597	201.611	0.58794	133.626	0.116572	34.9748
0.630513	286.415	1.55496	308.982	1.74958	328.982	0.612268	240.608	1.74958	264.086	1.74958	266.575	0.612268	184.927	1.29546	203.806	0.597063	134.477	0.174958	50.4398
0.654841	286.534	1.9442	311.543	2.62536	334.863	0.61835	240.778	2.62536	268.102	2.62536	272.892	0.61835	185.041	1.6847	206.198	0.610747	135.108	0.262536	71.8559
0.679168	286.595	2.52805	314.514	3.93904	338.916	0.624432	240.861	2.95378	268.816	2.95378	274.818	0.627472	185.146	2.26856	208.363	0.615879	135.196	0.393905	101.81
0.703496	286.616	3.40384	317.882	4.26747	338.881	0.633554	240.941	3.44641	269.682	3.44641	277.375	0.641157	185.225	2.85242	209.251	0.623576	135.212	0.590957	144.778
0.739987	286.578	3.73226	317.481	4.59589	338.876	0.647238	241.031	3.4926	269.72	3.63115	278.206	0.661683	185.158	3.43628	209.468	0.635122	135.096	0.886535	148.976
0.794724	286.43	3.85542	316.573	5.08852	337.918	0.667765	241.072	3.53878	269.747	3.70043	278.5	0.692472	184.971	3.58224	209.086	0.652441	134.896	1.18211	149.763
0.876829	286.075	3.97858	315.086	5.27325	336.963	0.698554	241.015	3.58497	269.679	3.80434	278.923	0.738656	184.558	3.72821	208.609	0.67842	134.51	1.47769	150.703
0.999986	285.291	4.10173	313.094	5.45799	335.06	0.744738	240.836	3.65424	269.356	3.96021	279.506	0.807933	183.76	3.87417	207.179	0.717388	133.846	1.58853	150.982
1.18472	283.578	4.28647	309.345	5.64273	331.631	0.814014	240.413	3.75816	268.642	4.01866	279.71	0.911847	182.25	4.02014	204.471	0.77584	132.698	1.7548	151.54
1.46183	280.006	4.56358	302.894	5.82746	326.885	0.917929	239.503	3.91403	267.079	4.10634	279.995	1.06772	179.456	4.1661	201.204	0.863517	130.724	1.81715	151.724
1.87748	273.018	4.97923	291.191	6.0122	321.611	1.0738	237.681	4.14784	263.81	4.23786	280.366	1.30153	174.458	4.38505	195.629	0.995034	127.401	1.87949	151.913
2.50097	260.614	5.60272	272.17	6.2893	313.33	1.30761	234.099	4.49855	255.241	4.36938	280.651	1.65224	166.123	4.71347	186.027	1.19231	121.968	1.94184	152.101
3.4362	239.843	6.53795	244.879	6.56641	304.492	1.65832	227.425	5.02461	240.298	4.40225	280.704	2.1783	153.245	5.2061	170.289	1.48822	113.803	2.03537	152.375
4.83904	212.218	7.94079	213.465	6.84351	295.245	2.18438	216.168	5.22189	233.591	4.43513	280.735	2.9674	135.61	5.94504	148.885	1.93209	102.29	2.07044	152.466
6.83904	183.816	9.34363	190.936	7.25917	281.224	2.97348	198.578	5.5178	223.722	4.46801	280.728	4.15105	116.354	6.22215	141.534	2.59789	89.0264	2.12304	152.591
8.83904	164.046	9.69434	186.193	7.88266	261.919	4.15713	175.007	5.96167	209.95	4.50089	280.656	4.59492	110.986	6.63781	132.29	2.84757	85.1794	2.17565	152.683
10.839	149.381	10.0451	181.888	8.81788	238.75	4.601	167.872	6.62747	192.172	4.53377	280.471	5.26072	104.119	7.26129	120.996	3.22208	80.1498	2.22826	152.726
12.839	137.969	10.5711	176.263	10.2207	211.589	5.04487	161.467	7.62617	171.487	4.54199	280.413	6.25942	95.8188	8.19652	109.083	3.78385	73.9059	2.28086	152.702
14.839	128.761	11.3602	168.834	12.2207	184.278	5.48874	155.726	9.12423	149.218	4.55021	280.348	7.75748	86.4022	8.54723	105.389	4.62651	66.6066	2.33347	152.597
16.839	121.129	11.6561	166.292	12.7207	178.678	5.9326	150.564	9.62423	143.344	4.56254	280.228	9.25553	79.3448	9.0733	100.625	5.89049	58.6159	2.41238	152.253
18.839	114.668	12.1	162.726	13.2207	173.61	6.59841	143.727	10.3742	136.275	4.57487	280.083	10.7536	73.8013	9.27057	99.0017	6.20649	57.0126	2.49129	151.661
20	111.353	12.7658	157.797	13.9707	167.014	7.59711	135.104	11.4992	127.762	4.5872	279.907	12.2516	69.2943	9.34455	98.414	6.52248	55.5231	2.5702	150.734
	286.616	13.7645	151.198	15.0957	158.835	8.59581	127.972	13.1867	117.662	4.59953	279.693	13.7497	65.5331	9.45552	97.5649	6.99648	53.4705	2.68856	146.86
		15.2626	142.827	16.7832	148.427	9.59452	121.931	13.6086	115.496	4.61186	279.435	15.2478	62.3295	9.62197	96.3469	7.70747	50.7397	2.71815	144.701
		17.2626	133.413	18.4707	140.155	10.5932	116.708	14.0305	113.457	4.62419	279.13	16.7458	59.5458	9.68439	95.899	8.77396	47.2578	2.74775	142.041
		19.2626	126.162	20	134.801	11.5919	112.117	14.6633	110.62	4.64268	278.591	18.2439	57.0894	9.77802	95.2333	10.3737	43.0389	2.79213	138.05
		20	123.947		338.916	13.09	106.114	15.6125	106.433	4.67042	277.635	19.7419	54.8963	9.91846	94.2343	10.8737	41.9095	2.85871	133.277
			317.882			15.09	99.3408	17.0363	101.099	4.71204	275.918	20	54.5438	10.1291	92.7665	11.6237	40.3486	2.95858	128.382
						17.09	93.6267	17.5363	99.4357	4.77446	272.257		185.225	10.3398	91.3845	12.7487	38.2547	3.05845	124.713
						19.09	88.6833	18.2863	97.1581	4.83688	267.688			10.5505	90.0895	14.4362	35.5514	3.15832	121.548
						20	86.6354	19.4113	93.9796	4.89929	262.904			10.8664	88.3076	14.8581	34.9467	3.25819	118.577
							241.072	20	92.5232	4.96171	257.46			10.9849	87.6691	15.2799	34.3652	3.408	114.04
									269.747	5.02413	251.212			11.1627	86.7214	15.9127	33.5312	3.46418	112.277
										5.04754	248.617			11.4293	85.2368	16.862	32.3617	3.54844	109.56
										5.08265	244.753			11.8292	83.2126	18.2858	30.7651	3.58004	108.474
										5.13532	239.179			12.4291	80.5705	18.7143	30.3192	3.62744	106.853
										5.21431	231.385			13.329	77.1946	19.3572	29.6767	3.69854	104.478
										5.33281	221.318			13.6664	76.05	20	29.0623	3.80519	101.259
										5.51056	209.958			14.1726	74.456		135.212	3.96516	96.9881
										5.77718	197.634			14.9318	72.1517			4.20512	91.5955
										6.17712	182.851			16.0707	69.146			4.29511	89.856
										6.2771	179.531			17.779	65.3531			4.43008	87.506
										6.37708	176.078			19.4873	62.1756			4.63255	84.3403
										6.41458	174.739			20	61.3178			4.70847	83.2405
										6.47082	172.779				209.468			4.82236	81.717
										6.55518	170.126							4.99319	79.584
										6.68172	166.564							5.24944	76.7199
										6.87153	161.519							5.34553	75.7236
										7.06134	157.179							5.48967	74.3223
										7.25115	152.275							5.70588	72.3313
										7.53587	145.998							5.92208	70.4557
										7.96295	138.362							6.13829	68.682
										8.1231	135.846							6.3545	66.9703
										8.36333	132.547							6.5707	65.3569
										8.72368	128.275							6.78691	63.8657
										9.26419	122.901							7.00312	62.4573
										9.46689	121.134							7.32743	60.4916
										9.77093	118.691							7.44905	59.7816
										10.227	115.407							7.63147	58.7717
										10.9111	111.167							7.90511	57.3514
										11.0821	110.217							8.17875	55.9941
										11.2531	109.306							8.45238	54.6822
										11.5097	108							8.72602	53.4518
										11.8945	106.152							8.99966	52.2798
										12.4717	103.659							9.2733	51.1461
										12.616	103.084							9.54694	50.0823
										12.7603	102.531							9.82057	49.021
										12.8144	102.327							10.0942	47.9694
										12.8956	102.027							10.3678	46.9465
										13.0173	101.581							10.6415	45.9875
										13.1999	100.898							10.9151	45.0622
										13.2684	100.641							11.0177	44.7199
										13.3712	100.269							11.1717	44.2499
										13.5253	99.7352							11.4025	43.5602
										13.7564	98.9693							11.7489	42.5474
										13.9875	98.2206							12.0952	41.5201
										14.2187	97.5222							12.4415	40.5374
										14.5654	96.5886							12.5281	40.293
										14.6521	96.3649							12.6147	40.0675
										14.7388	96.1532							12.7445	39.7412
										14.8688	95.8532							12.9393	39.2628
										15.0638	95.4262							13.0124	39.0816
										15.3563	94.8177							13.122	38.8246
										15.466	94.5968							13.2863	38.4464
										15.6306	94.279							13.5329	37.8476
										15.8774	93.8228							13.7794	37.2877
										16.2477	93.1949							14.026	36.7826
										16.3865	92.9732							14.3958	36.1173
										16.5948	92.6604							14.4883	35.9603
										16.9072	92.2186							14.5807	35.8184
										17.0243	92.0584							14.7194	35.6224
										17.2	91.8214							14.9275	35.3667
										17.4636	91.4417							15.2395	35.0468
										17.7272	90.9905							15.3175	34.9756
										17.9908	90.4655							15.3955	34.9095
										18.2544	89.9106							15.5125	34.8146
										18.518	89.3618							15.6881	34.6747
										18.6168	89.1584							15.9513	34.4579
										18.7651	88.8606							16.0501	34.3772
										18.9875	88.4153							16.1982	34.2644
										19.0709	88.2476								152.726
										19.196	87.9992
										19.3836	87.6187
										19.454	87.4731
										19.5595	87.2541
										19.7179	86.9155
										19.7772	86.7868
										19.8663	86.5952
										19.9999	86.3083
										20	86.3037
											280.735

## Sheet: Model parameters
Ref	Group	Specimen ID	D/mm	ts/mm	nH	nL
[19]	1	C-1	87.25	2.36	0	0
		CF-1A	87.23	2.32	1	1
		CF-1B	87.21	2.32	2	2
	2	C-2	86.31	2	0	0
		CF-2A	86.38	1.96	1	1
		CF-2B	86.39	1.96	2	2
	3	C-3	85.75	1.57	0	0
		CF-3A	85.68	1.57	1	1
	4	C-4	85.11	1.13	0	0
		CF-4A	85.21	1.1	1	1
[24]	5	ST1	165	4.2	0	0
		ST2	166	4.2	1	0
		ST3	165	4.2	2	0
		ST4	165	4.2	3	0

## Sheet: Displacement at yield point
Ref	Group	Specimen ID	L /mm	εzs,y/με	Δlsf,y/mm	ΔlFE,y/mm	Δlsf,y/ΔlFE,y
[19]	1	C-1	275	2171	0.5971	0.6183	0.97
		CF-1A	275	2183	0.6004	0.6217	0.97
		CF-1B	275	2197	0.6042	0.6254	0.97
	2	C-2	275	2171	0.5971	0.6267	0.95
		CF-2A	275	2186	0.601	0.6307	0.95
		CF-2B	275	2202	0.6055	0.6352	0.95
	3	C-3	275	2171	0.5971	0.6219	0.96
		CF-3A	275	2189	0.6021	0.6269	0.96
	4	C-4	275	2171	0.5971	0.6198	0.96
		CF-4A	275	2197	0.6043	0.627	0.96
[24]	5	ST1	450	1660	0.7469	0.7765	0.96
		ST2	450	1661	0.7476	0.7765	0.96
		ST3	450	1663	0.7484	0.7766	0.96
		ST4	450	1665	0.7492	0.7766	0.96
Average							0.96
Standard deviation							0.0048

## Sheet: Load-bearing capacity
Ref	Group	Specimen ID	ts/mm	Ns,y /kN	Yield load-bearing capacity					Ultimate load-bearing capacity
					qf,y /MPa	Nsf,y /kN	Wsf,y /%	NFE,y /kN	Nsf,y/NFE,y	qf,l /MPa	Nsf,l /kN	Wsf,l /%	NFE,l /kN	Ne,l /kN	Nsf,l/Ne,l	Nsf,l/NFE,l	NFE,l /Ne,l
[19]	1	C-1	2.36	286	0	286	0	280	1.02	0	286	0	280	253	1.13	1.02	1.11
		CF-1A	2.32	281	0.7	286	1.45	285	1	7.4	317	12.51	312	299	1.06	1.01	1.04
		CF-1B	2.32	281	1.6	290	3.18	287	1.01	14.9	334	18.7	330	341	0.98	1.01	0.97
	2	C-2	2	241	0	241	0	235	1.03	0	241	0	235	220	1.1	1.03	1.07
		CF-2A	1.96	236	0.7	240	1.73	240	1	7.5	270	14.01	261	267	1.01	1.03	0.98
		CF-2B	1.96	236	1.7	246	3.86	243	1.01	15	280	18.34	273	281	1	1.02	0.97
	3	C-3	1.57	189	0	189	0	183	1.03	0	189	0	183	170	1.11	1.03	1.08
		CF-3A	1.57	189	0.8	193	2.19	189	1.02	7.6	219	15.84	210	214	1.02	1.04	0.98
	4	C-4	1.13	136	0	136	0	131	1.03	0	136	0	131	120	1.13	1.03	1.09
		CF-4A	1.1	132	0.8	137	3.27	134	1.02	7.6	155	17.06	148	155	1	1.05	0.95
[24]	5	ST1	4.2	707	0	707	0	710	1	0	707	0	721	718	0.99	0.98	1
		ST2	4.2	712	0.1	714	0.26	724	0.99	3.7	780	9.58	745	740	1.05	1.05	1.01
		ST3	4.2	707	0.2	711	0.52	735	0.97	7.5	821	16.03	768	771	1.06	1.07	1
		ST4	4.2	707	0.3	713	0.79	743	0.96	11.3	841	18.83	803	782	1.07	1.05	1.03
Average									1.01						1.05	1.03	1.02
Standard deviation									0.0227						0.0532	0.0213	0.0535

## Sheet: Parameter analysis
Parameters of specimens
Specimen ID	D /mm	ts/mm	Es/MPa	μs	fy/MPa	ET,f /MPa	tf/mm	ff/MPa	D⁄ts	ξf	nH	nL	Nsf,y /kN	Nsf,l /kN
PA-1	150	1.4	209571	0.3	455	230000	0.176	2000	107	1.11	2	2	314	276
PA-2	150	1.8	209571	0.3	455	230000	0.176	2000	83	0.87	2	2	397	432
PA-3	150	2.2	209571	0.3	455	230000	0.176	2000	68	0.71	2	2	480	544
PA-4	150	2.6	209571	0.3	455	230000	0.176	2000	58	0.6	2	2	562	644
PA-5	150	3	209571	0.3	455	230000	0.176	2000	50	0.52	2	2	645	737
PA-6	150	3.4	209571	0.3	455	230000	0.176	2000	44	0.46	2	2	727	827
PA-7	150	3.8	209571	0.3	455	230000	0.176	2000	39	0.41	2	2	808	915
PA-8	150	4.2	209571	0.3	455	230000	0.176	2000	36	0.37	2	2	889	1001
PA-9	150	4.6	209571	0.3	455	230000	0.176	2000	33	0.34	2	2	970	1085
PA-10	150	5	209571	0.3	455	230000	0.176	2000	30	0.31	2	2	1050	1169
PA-11	150	5	209571	0.3	455	230000	0.176	2000	30	0.16	1	1	1043	1109
PA-12	150	5	209571	0.3	455	230000	0.176	2000	30	0.31	2	2	1050	1169
PA-13	150	5	209571	0.3	455	230000	0.176	2000	30	0.47	3	3	1058	1212
PA-14	150	5	209571	0.3	455	230000	0.176	2000	30	0.62	4	4	1066	1238
PA-15	150	5	209571	0.3	455	230000	0.176	2000	30	0.78	5	5	1076	1244
PA-16	150	5	209571	0.3	455	230000	0.176	2000	30	0.94	6	6	1086	1222
PA-17	150	5	209571	0.3	150	230000	0.176	2000	30	0.95	2	2	346	402
PA-18	150	5	209571	0.3	200	230000	0.176	2000	30	0.71	2	2	461	547
PA-19	150	5	209571	0.3	250	230000	0.176	2000	30	0.57	2	2	577	676
PA-20	150	5	209571	0.3	300	230000	0.176	2000	30	0.47	2	2	692	800
PA-21	150	5	209571	0.3	350	230000	0.176	2000	30	0.41	2	2	808	921
PA-22	150	5	209571	0.3	400	230000	0.176	2000	30	0.35	2	2	923	1039
PA-23	150	5	209571	0.3	450	230000	0.176	2000	30	0.32	2	2	1038	1157
PA-24	150	5	209571	0.3	500	230000	0.176	2000	30	0.28	2	2	1154	1274
PA-25	150	5	209571	0.3	550	230000	0.176	2000	30	0.26	2	2	1269	1390
PA-26	150	5	209571	0.3	600	230000	0.176	2000	30	0.24	2	2	1384	1506
PA-27	150	5	209571	0.3	350	230000	0.176	1000	30	0.2	2	2	808	868
PA-28	150	5	209571	0.3	350	230000	0.176	1500	30	0.3	2	2	808	897
PA-29	150	5	209571	0.3	350	230000	0.176	2000	30	0.41	2	2	808	921
PA-30	150	5	209571	0.3	350	230000	0.176	2500	30	0.51	2	2	808	939
PA-31	150	5	209571	0.3	350	230000	0.176	3000	30	0.61	2	2	808	951
PA-32	150	5	209571	0.3	350	230000	0.176	3500	30	0.71	2	2	808	957
